# Supplementary material for: Brimonidine Eye Drops within the Reach of Children: A Possible Foe
Source: Children (Basel). 2024 Mar 7;11(3):317. doi: 10.3390/children11030317 (PMC10969194; doi:10.3390/children11030317)
Supplement: Supplementary file 1 [file children-11-00317-s001.zip]

Archive with 1 entries (1 files):
- children-2871963-supplementary.pdf
